# Supplementary material for: Primary Melanoma of the Cervix Uteri: A Systematic Review and Meta-Analysis of the Reported Cases
Source: Biology (Basel). 2023 Mar 2;12(3):398. doi: 10.3390/biology12030398 (PMC10045237; doi:10.3390/biology12030398)
Supplement: Supplementary file 1 [file biology-12-00398-s001.zip]

Archive with 1 entries (1 files):
- biology-2151237-supplementary.pdf
